# Supplementary material for: PI3K and MAPK Pathways as Targets for Combination with the Pan-HER Irreversible Inhibitor Neratinib in HER2-Positive Breast Cancer and TNBC by Kinome RNAi Screening
Source: Biomedicines. 2021 Jun 28;9(7):740. doi: 10.3390/biomedicines9070740 (PMC8301343; doi:10.3390/biomedicines9070740)
Supplement: Supplementary file 1 [file biomedicines-09-00740-s001.zip]

Archive with 1 entries (1 files):
- biomedicines-1196364-supplementary.pdf
